# Supplementary material for: Non-Lytic, Actin-Based Exit of Intracellular Parasites from C. elegans Intestinal Cells
Source: PLoS Pathog. 2011 Sep 15;7(9):e1002227. doi: 10.1371/journal.ppat.1002227 (PMC3174248; doi:10.1371/journal.ppat.1002227)
Supplement: Table S1 — Longitudinal studies of ACT-5 and IFB-2 changes in individual animals throughout infection. (XLS) [file ppat.1002227.s004.xls]

## Sheet: Sheet1
Table S1. Longitudinal studies of ACT-5 and IFB-2 changes in individual animals throughout infection
Study #1
Worm #	16.5 hpi	23 hpi	28 hpi	40 hpi
1	2 circular meronts in mid-intestine	full of meronts all over, no ACT-5 phenotype, no IFB-2 gaps	heavy meronts, basolateral ACT-5, no IFB-2 gaps	spores, 1 small ACT-5 ectopic structure, IFB-2 gaps
2	circular meronts near posterior of intestine	slightly expanded meronts near posterior of intestine, no ACT-5 phenotype, no IFB-2 gaps	mid-meronts, basolateral ACT-5, no IFB-2 gaps	heavy meronts anterior, spores posterior, no ACT-5 phenotype, IFB-2 gaps by spores, not by meronts.
3	circular meronts posterior of mid-intestine	a few other meronts appeard, still small, no ACT-5 phenotype, no IFB-2 gaps	mid-meronts, some basolateral ACT-5, no IFB-2 gaps	heavy meronts anterior, spores posterior, no ACT-5 phenotype, IFB-2 gaps posterior
4	2 small meronts near posterior	meronts expanded in good portion of body, no ACT-5 phenotype, no IFB-2 gaps	heavy meronts in tail, basolateral ACT-5, no IFB-2 gaps	heavy meronts anterior, spores posterior, no ACT-5 phenotype, IFB-2 gaps posterior
5	meront very anterior-next to pharynx, anterior to 1st intestinal nucleus	meront mostly unchanged, no ACT-5 phenotype, no IFB-2 gaps	meronts growing slowly, basolateral ACT-5, no IFB-2 gaps	heavy meronts anterior, spores posterior, ACT-5 branched networks in heavy meronts in midbody, IFB-2 gaps there also
6	uninfected	uninfected	mid-meronts in tail, no ACT-5 phenotype, no IFB-2 gaps	heavy meronts anterior, spores posterior, some branched networks and basolateral ACT-5, IFB-2 gaps by ectopic ACT-5 and spores
7	uninfected	small groove-like meronts, basolateral ACT-5 expression near most pronounced meront, no IFB-2 gaps	posterior-mid meronts, basolateral ACT-5, no IFB-2 gaps	heavy meronts anterior, spores posterior, ACT-5 branched networks, no IFB-2 gaps by ectopic ACT-5 only by spores
8	meronts in posterior-adjacent to a nucleus, 2-3 near various nuclei in posterior of worm	expanded meront, no ACT-5 phenotype, no IFB-2 gaps	tail-heavy meronts, anterior early meronts, no ACT-5 phenotype, no IFB-2 gaps	heavy meronts anterior, spores posterior, no ACT-5 phenotype, IFB-2 gaps
9	oblong-shaped and circular meronts mid-intestine	posterior meront expanded a bit, no ACT-5 phenotype, no IFB-2 gaps	posterior-heavy meronts, basolateral ACT-5 in posterior, no IFB-2 gaps	heavy meronts anterior, spores posterior, no ACT-5 phenotype, IFB-2 gaps by spores
10	some meronts very anterior, some just posterior of mid-intestine, some even further back, most near nuclei	some expanded meronts near mid-intestine, no ACT-5 phenotype, no IFB-2 gaps	posterior-heavy meronts, basolateral ACT-5 by meronts, no IFB-2 gaps,	mostly spores, no ACT-5 phenotype, IFB-2 gaps
Study #2
Worm #	24 hpi	29.5 hpi	34.5 hpi	48 hpi
1	medium meronts posterior, early meronts anterior, no ACT-5 phenotype or IFB-2 gaps	heavy meronts middle of worm, meronts in anterior and posterior, basolateral ACT-5, puncta in/around lumen, no IFB-2 gaps	heavy meronts, basolateral and some ACT-5 branched networks, puncta near lumen in ACT-5, no IFB-2 gaps	IFB-2 gaps
2	oblong medium meronts anterior to but near mid-intestine. Many oblong meronts in posterior, no ACT-5 phenotype, no IFB-2 gaps	heavy meronts, basolateral ACT-5, no IFB-2 gaps	heavy meronts, basolateral and some ACT-5 branched networks, no IFB-2 gaps	IFB-2 gaps
3	oblong meront anterior to mid-intestine, no ACT-5 phenotype, no IFB-2 gaps	heavy meronts, basolateral ACT-5, beginnings of ectopic network no IFB-2 gaps	heavy meronts, basolateral ACT-5, no IFB-2 gaps	IFB-2 gaps
4	circular and oblong meronts in posterior, basolateral ACT-5, no IFB-2 gaps	heavy meronts, basolateral ACT-5, no IFB-2 gaps	heavy meronts, basolateral and ACT-5 around circular meronts, no IFB-2 gaps	IFB-2 gaps
5	mid meronts in posterior, oblong in anterior next to anterior-most nuclei, basolateral ACT-5, no IFB-2 gaps	heavy meronts, basolateral ACT-5, no IFB-2 gaps	heavy meronts, basolateral ACT-5, no IFB-2 gaps	IFB-2 gaps
8	mid meront in middle of worm, ectopic ACT-5	mid meronts, basolateral ACT-5, no IFB-2 gaps	heavy meronts, basolateral and ACT-5 networks, no IFB-2 gaps	dead (due to experimental damage)
9	a few oblong meronts in far anterior and near mid-intestine, hard to see posterior, no ACT-5 phenotype, no IFB-2 gaps	early meronts/mid meronts, basolateral ACT-5, no IFB-2 gaps	heavy meronts posterior, mid meronts anterior, ACT-5 basolateral, no IFB-2 gaps	IFB-2 gaps
10	mid meronts near and anterior to mid-intestine, posterior also, some basolateral ACT-5, overlap of IFB-2 in basolateral staining also, no IFB-2 gaps	very posterior heavy meronts, rest of worm early/mid meronts, basolateral ACT-5, no IFB-2 gaps	heavy meronts, basolateral ACT-5, some basolateral IFB-2? No IFB-2 gaps	IFB-2 gaps
