# Supplementary material for: Non-Lytic, Actin-Based Exit of Intracellular Parasites from C. elegans Intestinal Cells
Source: PLoS Pathog. 2011 Sep 15;7(9):e1002227. doi: 10.1371/journal.ppat.1002227 (PMC3174248; doi:10.1371/journal.ppat.1002227)
Supplement: Table S3 — Analysis of IFB-2::CFP terminal web gap number and size in a longitudinal study of individual animals. (XLS) [file ppat.1002227.s006.xls]

## Sheet: Sheet1
Table S3. Analysis of IFB-2::CFP terminal web gap number and size in a longitudinal study of individual animals
Quantitation of gap number. These data contributed to plot in Figure 5B
40hpi					62-64hpi
Worm #	Total quadrant size analyzed (μm2)	# gaps	# gaps/μm2		Worm #	Total quadrant size analyzed (μm2)	# gaps	# gaps/μm2
1	74.1	16	0.215924		1	139.8	29	0.207439
2	83.1	21	0.252708		2	144.9	24	0.165631
3	77.7	12	0.15444		3	167.2	43	0.257177
4	193.4	24	0.124095		4	186.9	28	0.149813
5	113.1	10	0.0884173		5	165.9	27	0.162749
6	74.9	13	0.173565		6	94.8	26	0.274262
7	92.8	21	0.226293		7	90.6	25	0.275938
8	162.5	38	0.233846		8	88	31	0.352273
9	86.1	18	0.209059		9	318.3	28	0.0879673
10	79.9	24	0.300375		10	108.4	23	0.212177
Quantitation of gap size, with several gaps counted per worm. These data contributed to plot in Figure 5C
40hpi					62-64hpi
Worm #	Quadrant area analyzed for gap size measurements (μm2)	Gap size (μm2)			Worm #	Quadrant area analyzed for gap size measurements (μm2)	Gap size (μm2)
1	18.525	0.81			1	34.95	2.14
		0.46					1.07
		0.57					1.21
		0.99					0.77
		0.21					0.2
2	20.775	3.87			2	36.225	4.25
		0.42					0.25
		0.78					0.74
		1.35					0.82
		0.36					1.31
		0.21					0.9
3	19.425	0.3			3	41.8	0.21
		0.42					0.18
		1.15					0.4
4	48.35	2.18					0.85
		5.68					0.4
		2.22					0.17
		1.77					0.2
		0.42					0.94
		1.02					1.81
		0.41			4	46.725	3.43
5	28.275	0.51					9.15
		1.53					8.87
		0.37					1.25
6	18.725	1.57					1.35
		2.77					0.82
		2.31					1.37
		1.51					1.65
7	23.2	0.21			5	41.475	1.78
		0.34					1.51
		0.25					1.27
		0.87					1.02
		0.24					0.55
8	40.625	1.48					0.57
		0.37					0.71
		1.29					0.74
		0.07			6	23.7	0.92
		0.11					0.94
		1.48					0.38
		0.36					0.16
		0.18					2.8
		0.26					0.41
		0.82					0.25
9	21.525	1.06					0.25
		0.51			7	22.65	1.1
		0.55					1.15
		1.27					1.99
		0.61					1.32
		0.28					0.55
10	19.975	0.34					0.41
		0.13					1.11
		0.24			8	22	2.54
		0.11					1.4
		1.12					1.2
		0.5					2.14
							1.12
					9	79.575	6.42
							9.78
							7.42
							21.35
							3.6
							2.01
							1.25
					10	27.1	1.76
							0.91
							1.28
							0.75
							0.42
							0.13
							1.29
